# Supplementary material for: Genetic Biomarkers as Predictors of Response to Tocilizumab in Rheumatoid Arthritis: A Systematic Review and Meta-Analysis
Source: Genes (Basel). 2022 Jul 20;13(7):1284. doi: 10.3390/genes13071284 (PMC9323282; doi:10.3390/genes13071284)
Supplement: Supplementary file 1 [file genes-13-01284-s001.zip]

Archive with 1 entries (1 files):
- genes-1748959-supplementary.pdf
